# Supplementary material for: The Mitochondrial Unfoldase-Peptidase Complex ClpXP Controls Bioenergetics Stress and Metastasis
Source: PLoS Biol. 2016 Jul 7;14(7):e1002507. doi: 10.1371/journal.pbio.1002507 (PMC4936714; doi:10.1371/journal.pbio.1002507)
Supplement: S1 Data — (XLSX) [file pbio.1002507.s001.xlsx]

## Sheet: Fig 2C
SDHA					SDHB					COX IV
#A	CHAPS (%)		Intensity (%)		#A	CHAPS (%)		Intensity (%)		#A	CHAPS (%)		Intensity (%)
CTRL	0	14539.7	100		CTRL	0	11671.5	100		CTRL	0	20395.7	100
	0.25	14030.1	96.4956			0.25	12340.7	105.733			0.25	18827.2	92.3095
	0.5	12458.3	85.6849			0.5	9303.55	79.7113			0.5	15426.1	75.6338
	1	10201.3	70.1619			1	7513.84	64.3774			1	9050.43	44.3741
	2.5	9283.72	63.851			2.5	5666.48	48.5495			2.5	7719.84	37.8503
ClpP	0	11029.4	100		ClpP	0	13725.3	100		ClpP	0	14612.5	100
	0.25	11414.3	103.49			0.25	11775	85.7905			0.25	17111.2	117.1
	0.5	8638.01	78.3179			0.5	11894.4	86.6605			0.5	12137.1	83.06
	1	6894.31	62.5083			1	10360.7	75.4862			1	8766.55	59.9935
	2.5	6633.6	60.1445			2.5	5027.01	36.626			2.5	5378.72	36.809
#B					#B					#B
CTRL	0	17893.1	100		CTRL	0	10444.8	100		CTRL	0	18205.4	100
	0.25	18061.4	100.941			0.25	10229.3	97.936			0.25	17791.4	97.726
	0.5	15532.3	86.806			0.5	8252.13	79.0068			0.5	15255.8	83.7983
	1	13920.8	77.7999			1	7231.01	69.2305			1	11906.4	65.4002
	2.5	11898.3	66.4962			2.5	5531.31	52.9573			2.5	7055.13	38.7529
ClpP	0	16901.4	100		ClpP	0	13108.7	100		ClpP	0	15170.5	100
	0.25	16923.1	100.129			0.25	14294.8	109.048			0.25	15833.5	104.371
	0.5	11940	70.6452			0.5	11615	88.6052			0.5	12296.7	81.0568
	1	9418.31	55.7251			1	10667	81.3733			1	10783.8	71.084
	2.5	7862.13	46.5177			2.5	11396.3	86.9368			2.5	6021.6	39.6928
#C					#C					#C
CTRL	0	19730.1	100		CTRL	0	13100	100		CTRL	0	17956.4	100
	0.25	15025.7	76.1564			0.25	10742.8	82.0067			0.25	19254.5	107.229
	0.5	13850.4	70.1995			0.5	10578.1	80.7493			0.5	13985.8	77.8876
	1	12243.7	62.0561			1	7330.01	55.9545			1	12054.3	67.1309
	2.5	11400.8	57.784			2.5	4801.35	36.6517			2.5	5525.31	30.7706
ClpP	0	13541.5	100		ClpP	0	11077.5	100		ClpP	0	18013.2	100
	0.25	13910.9	102.727			0.25	13000.9	117.363			0.25	18938.5	105.137
	0.5	9815.08	72.4812			0.5	11370	102.64			0.5	14871.1	82.5568
	1	7812.84	57.6953			1	11880.1	107.245			1	10710.1	59.4571
	2.5	7361.84	54.3648			2.5	4688.43	42.3237			2.5	7032.55	39.0411
