# Supplementary material for: The Mitochondrial Unfoldase-Peptidase Complex ClpXP Controls Bioenergetics Stress and Metastasis
Source: PLoS Biol. 2016 Jul 7;14(7):e1002507. doi: 10.1371/journal.pbio.1002507 (PMC4936714; doi:10.1371/journal.pbio.1002507)
Supplement: S2 Data — (XLSX) [file pbio.1002507.s002.xlsx]

## Sheet: Fig 3A
Ctrl siRNA	ClpX siRNA	ClpP siRNA
2.73	2.76	2.706
2.976	2.568	3.006

## Sheet: Fig 3B
Ctrl siRNA	ClpX siRNA	ClpP siRNA
1.197	0.593	0.751
1.178	0.682	0.762
1.149	0.55	0.733

## Sheet: Fig 3C
	Ctrl siRNA			ClpX siRNA			ClpP siRNA
PC3	98.9097	99.6947	101.396	65.024	63.3232	94.0689	68.8182	51.2865	66.0707
DU145	110.217	99.318	90.465	64.3149	69.5226	63.4222	65.9144	77.4458	76.9994
C4-2	109.281	91.1833	99.536	64.0371	63.5399	56.5794	81.9357	77.2622	67.3185

## Sheet: Fig 3D
Ctrl siRNA		1.05861	1.04593	1.064
ClpX siRNA		2.22874	2.28493	2.22634
ClpP siRNA		1.99062	1.98304	1.94907

## Sheet: Fig 3E
	Ctrl siRNA				ClpX siRNA				ClpP siRNA
PC3	100.598	98.0004	101.402		86.565	83.4759	84.0232		91.9625	84.965	86.7761
DU145	103.004	99.8637	97.1321		82.5555	81.8822	90.7271		66.4868	71.3401	71.012
C4-2	106.836	102.825	98.2578	92.0806	68.3123	72.5511	63.7073	65.1865	86.7485	88.9138	71.8791	75.5902

## Sheet: Fig 3I
LC3
siCtrl	siClpP	siClpX
8	18	27
15	11	13
12	20	18
5	22	24
6	15	11
6	15	11
5	16	34
9	12	25
4	13	16
4	10	27
