# Supplementary material for: The Mitochondrial Unfoldase-Peptidase Complex ClpXP Controls Bioenergetics Stress and Metastasis
Source: PLoS Biol. 2016 Jul 7;14(7):e1002507. doi: 10.1371/journal.pbio.1002507 (PMC4936714; doi:10.1371/journal.pbio.1002507)
Supplement: S3 Data — (XLSX) [file pbio.1002507.s003.xlsx]

## Sheet: Fig 4B
CTRL	100.388
	99.6124
H2O2	137.209
	137.403
ClpP	125.775
	122.481
ClpX	177.326
	175.969

## Sheet: Fig 4C
C4		%
	Ctrl	89.0302
		110.97
	si-X	190.938
		237.52
	ClpP	180.922
		206.121
DU145
	Ctrl	100.859
		99.1412
	si-X	125.963
		125.347
	ClpP	129.927
		130.192
PC3
	CTRL	100.388
		99.6124
	ClpP	125.775
		122.481
	ClpX	177.326
		175.969

## Sheet: Fig 4D
		label	FI-background	P/cells	% from CTRLsi		mean	stdev	n
sc	1	CTRLsi_a1c2.tif	16617751	1.03861e+06	101.262		1.02566e+06	66703.1	6
	2	CTRLsi_a1001c2.tif	16159727	1.15427e+06	112.538
	3	CTRLsi_a1002c2.tif	18021922	1.00122e+06	97.6166
	4	CTRLsi_b1c2.tif	16577596	975153	95.0753
	5	CTRLsi_b1001c2.tif	18030677	1.0017e+06	97.664
	6	CTRLsi_b1002c2.tif	17694608	983034	95.8436
		label	FI-background	P/cells	% from CTRLsi		mean	stdev	n
si-X	1	siX_a2c2.tif	19543527	1.77668e+06	173.223		1.46284e+06	227838	6
	2	siX_a2001c2.tif	18043276	1.50361e+06	146.598
	3	siX_a2002c2.tif	17951130	1.49593e+06	145.85
	4	siX_b2c2.tif	21801827	1.21121e+06	118.091
	5	siX_b2001c2.tif	21379866	1.18777e+06	115.805
	6	siX_b2002c2.tif	17620015	1.60182e+06	156.174
		label	FI-background	P/cells	% from CTRLsi		mean	stdev	n
si-P	1	siP_a3c2.tif	16071542	1.3393e+06	130.578		1.37774e+06	151644	6
	2	siP_a3001c2.tif	15891096	1.58911e+06	154.935
	3	siP_a3002c2.tif	15051734	1.50517e+06	146.751
	4	siP_b3c2.tif	14618028	1.32891e+06	129.566
	5	siP_b3001c2.tif	16179845	1.34832e+06	131.458
	6	siP_b3002c2.tif	18489999	1.15562e+06	112.671
		label	FI-background	P/cells	% from CTRLsi		mean	stdev	n
sc+H2O2	1	H2O2_a4c2.tif	36848449	2.04714e+06	199.591		2.02944e+06	305547	3
	2	H2O2_a4001c2.tif	41863483	2.32575e+06	226.755
	3	H2O2_a4002c2.tif	27446779	1.71542e+06	167.25

## Sheet: Fig 4 F
		label	FI-background	P/cells	% from pLKO		mean	stdev	n
pLKO	1	shCTRL_c1c2.tif	13898152	2.31636e+06	119.178		1.94362e+06	433547	9
	2	shCTRL_c1001c2.tif	15874305	2.26776e+06	116.677
	3	shCTRL_c1002c2.tif	16984799	1.06155e+06	54.6172
	4	shCTRL_c1003c2.tif	14583403	1.82293e+06	93.7903
	5	shCTRL_d1c2.tif	14645558	2.44093e+06	125.587
	6	shCTRL_d1001c2.tif	15126076	1.89076e+06	97.2804
	7	shCTRL_d1002c2.tif	13726602	1.96094e+06	100.891
	8	shCTRL_d1003c2.tif	15298215	2.18546e+06	112.443
	9	shCTRL_d1004c2.tif	15458776	1.54588e+06	79.5361
		label	FI-background	P/cells	% from pLKO		mean	stdev	n
sh-X	1	shX_c2c2.tif	15530576	1941322	99.8819		2.01149e+06	667405	12
	2	shX_c2001c2.tif	20001492	1.17656e+06	60.5345
	3	shX_c2002c2.tif	17295971	1.23543e+06	63.5633
	4	shX_c2003c2.tif	16733621	1.2872e+06	66.2271
	5	shX_c2004c2.tif	17208101	1.56437e+06	80.4877
	6	shX_d2c2.tif	16022013	3.2044e+06	164.868
	7	shX_d2001c2.tif	14368238	2.87365e+06	147.85
	8	shX_d2002c2.tif	16910428	1.69104e+06	87.0049
	9	shX_d2003c2.tif	16538520	1.83761e+06	94.546
	10	shX_d2004c2.tif	14238091	2.37302e+06	122.093
	11	shX_d2005c2.tif	14474061	2.41234e+06	124.116
	12	shX_d2006c2.tif	12704388	2.54088e+06	130.729
		label	FI-background	P/cells	% from pLKO		mean	stdev	n
sh-P	1	shP_c3c2.tif	20636818	10318409	530.887		7.76541e+06	3.81202e+06	27
	2	shP_c3001c2.tif	14290595	7.1453e+06	367.629
	3	shP_c3002c2.tif	20541640	6.84721e+06	352.292
	4	shP_c3003c2.tif	19037945	4.75949e+06	244.878
	5	shP_c3004c2.tif	24111732	6027933	310.14
	6	shP_c3005c2.tif	17809567	17809567	916.31
	7	shP_c3006c2.tif	14691668	14691668	755.893
	8	shP_c3007c2.tif	19763582	6.58786e+06	338.948
	9	shP_c3008c2.tif	16469833	5.48994e+06	282.46
	10	shP_c3009c2.tif	13619863	6.80993e+06	350.374
	11	shP_c3010c2.tif	13175375	13175375	677.879
	12	shP_c3011c2.tif	16002245	8.00112e+06	411.661
	13	shP_d3c2.tif	12501629	6.25081e+06	321.607
	14	shP_d3001c2.tif	13072675	3.26817e+06	168.149
	15	shP_d3002c2.tif	12365777	6.18289e+06	318.112
	16	shP_d3003c2.tif	13460744	4.48691e+06	230.854
	17	shP_d3004c2.tif	13165122	6582561	338.676
	18	shP_d3005c2.tif	12858104	6429052	330.778
	19	shP_d3006c2.tif	15527699	2.58795e+06	133.151
	20	shP_d3007c2.tif	12977331	12977331	667.69
	21	shP_d3008c2.tif	13748583	6.87429e+06	353.685
	22	shP_d3009c2.tif	15367873	15367873	790.684
	23	shP_d3010c2.tif	12927238	6463619	332.556
	24	shP_d3011c2.tif	14590669	3.64767e+06	187.674
	25	shP_d3012c2.tif	21930113	7.31004e+06	376.105
	26	shP_d3013c2.tif	27878107	6.96953e+06	358.585
	27	shP_d3014c2.tif	19810704	6603568	339.757
pLKO+H2O2		label	FI-background	P/cells	% from pLKO		mean	stdev	n
	2	H2O2_c4001c2.tif	20005655	4001131	205.86		5.25928e+06	2.00809e+06	3
	3	H2O2_c4002c2.tif	16806275	4.20157e+06	216.173
	4	H2O2_c4003c2.tif	15150267	7.57513e+06	389.744

## Sheet: Fig 4 I
Veh	CTRL	1
	ClpP	2.37001
	ClpX	1.74357
N/MT	CTRL	0.710063
	ClpP	1.5623
	ClpX	1.06555
