# Supplementary material for: The Mitochondrial Unfoldase-Peptidase Complex ClpXP Controls Bioenergetics Stress and Metastasis
Source: PLoS Biol. 2016 Jul 7;14(7):e1002507. doi: 10.1371/journal.pbio.1002507 (PMC4936714; doi:10.1371/journal.pbio.1002507)
Supplement: S4 Data — (XLSX) [file pbio.1002507.s004.xlsx]

## Sheet: Fig 5C
COLON	LIVER	PROSTATE	UTERUS	THYROID	LUNG	LYMPH NODE	BLADDER	BREAST	OVARY	STOMACH	TESTIS	CNS
200	3	200	200	110	250	90	250	300	200	200	200	160
300	30	250	300	300	40	270	200	300	200	270	100	140
180	90	300	200	300	140	300	300	150	250	300	300	0
300	270	240	200	300	150	240	120	200	200	120	140	0
200	300	300	100	110	240		200	300	200		180	60
300	90	200		300	100	60	140		120	300	200	70
300	15	230	300	200	120	210	200	80	200	240	140	140
200	15	220	300	230	160	80	100	300	0	180	255	200
200	30	140	210		300	210	200	270		300	200	200
200	90	200	300	200	300	160	200	270	10	210	300	220

## Sheet: Fig 5F
					%
Normal	NSCLC	Mets	Brain mets		Normal	NSCLC	Mets	Brain mets
58254	1274817	19029510	34451060		0.00611785	0.133882	1.99849	3.61806
356584	835774	10495430	29656450		0.0374486	0.0877733	1.10223	3.11453
6025.78	504991	8864260	3396610		0.000632829	0.0530343	0.930927	0.356713
105935	1179305	15708070	4848641		0.0111253	0.123851	1.64967	0.509206
366067	6453825	16145130	3898715		0.0384445	0.677783	1.69557	0.409444
60405.1	1287578	8719625	4402638		0.00634376	0.135222	0.915738	0.462366
461728	391847	12454760	851042		0.0484908	0.0411519	1.308	0.0893767
113100	1399076	159365	508378		0.0118778	0.146931	0.0167366	0.05339
107403	4590477	427529	15762980		0.0112795	0.482093	0.0448992	1.65543
123376	3514114	1504989	26531160		0.012957	0.369053	0.158054	2.78631
133456	4785477	402508	1389786		0.0140156	0.502572	0.0422715	0.145956
89432.5	3014255	1602597	858027		0.00939223	0.316558	0.168305	0.0901103
151451	1851186	343549	10165670		0.0159054	0.194412	0.0360796	1.0676
62183.8	6125097	87707.2	11301450		0.00653057	0.64326	0.00921104	1.18688
215955	7799485	3716865	15991410		0.0226797	0.819104	0.390346	1.67942
99299.6	13349300	1959921	18990080		0.0104285	1.40195	0.205832	1.99434
26378.6	7568472	15242130	6443427		0.00277029	0.794843	1.60073	0.676691
391414	4782796	6161576	5541308		0.0411064	0.502291	0.647091	0.58195
	787.197	3006946	4443957			8.26717e-05	0.31579	0.466706
	4151469	3661088	13805740			0.435989	0.384489	1.44988
	3256093	44459.7	10230970			0.341956	0.00466917	1.07446
	1000089	43414.7	2607457			0.10503	0.00455942	0.273836
	2327010	3425423	549947			0.244383	0.359739	0.0577556
	11585640	3188997	267005			1.21673	0.33491	0.028041
	6647783	132771	1547436			0.698152	0.0139437	0.162512
	381873	107714	528606			0.0401044	0.0113122	0.0555144
	983867		1050956			0.103326		0.110372
	4406527		669782			0.462775		0.0703407
	2264298		1742618			0.237797		0.18301
	2023189		5008212			0.212476		0.525964
	2909488		8557146			0.305555		0.898674
	41730		16415320			0.0043825		1.72394
	1099809		19702660			0.115502		2.06918
	465135		4916318			0.0488486		0.516313
	1727891		1372213			0.181464		0.14411
	1979878		6371944			0.207927		0.669184
	3531713		7032291			0.370902		0.738533
	2667891		18863780			0.280183		1.98108
	7166113		5362051			0.752588		0.563124
	730811		3216124			0.07675		0.337758
	1031789		9583294			0.108359		1.00644
	5634073		26352810			0.591692		2.76758
	3612452		33637930			0.379381		3.53267
	940121		1945333			0.0987319		0.2043
	13930160		1161607			1.46295		0.121992
	5554521		1471752			0.583338		0.154564
	3474833		2337771			0.364928		0.245513
	8461049		22942380			0.888582		2.40942
			15280440					1.60476
			1869791					0.196366
			1352285					0.142017
			2706427					0.28423
			5653939					0.593779
			3675967					0.386051
			2103287					0.220888
			12636050					1.32704
			6434828					0.675788
			3779230					0.396896
			5733747					0.60216
			8165322					0.857525
			8788763					0.922999
			3072890					0.322716
			1448832					0.152157
			26649980					2.79879
			16458840					1.72851
			13468380					1.41445
			16743570					1.75842
			9118319					0.957609
			5342206					0.56104
			20652170					2.1689
			2092995					0.219807
			11552060					1.2132
			18335470					1.9256
			3828198					0.402039
			15474300					1.62512
			4352912					0.457144
			6131894					0.643974
			12811330					1.34545
			29606090					3.10924
			39851530					4.18522
			19592300					2.05759
			11644560					1.22292
			7713802					0.810106
			5904578					0.620101
			15393320					1.61661
			8421682					0.884448
			3026233					0.317816
			8301149					0.871789
			6697548					0.703379
			20300720					2.13199
			15519400					1.62985
			16165740					1.69773
			19556490					2.05383
			1297463					0.13626
			281035					0.0295144
			4395192					0.461584
			10002270					1.05044
			29312630					3.07842
			30490110					3.20208
			2414604					0.253582
			1131986					0.118882
			164028					0.0172263
			1115984					0.117201
			7462322					0.783695
			7504553					0.788131
			816614					0.085761
			367800					0.0386264
		Ave of Brain mets	9.52197e+06

## Sheet: Fig 5G
Prim	Met
0.209426	0.780539
0.421059	0.531343
0.892679	0.574579
0.50254	0.210067
0.473629	0.78916
0.809415	0.180924
0.171749	0.625826
	0.869779
	0.448169
	0.474922
	0.732267
	0.286401
	0.22903
	0.226712
	0.189918
	0.657803
	0.908628
	0.51136
	0.67557
	0.638701
	0.89839
	0.78883
	0.36107
	0.32012
	0.742986
	0.546809
	0.470185
	0.333727
	0.789207
	0.574038
	0.665161
	0.216088
	0.778691
	0.605228
	0.595376
	0.766445
	0.651178
	0.714504
	0.779153
	0.721754
	0.914322
	0.723889
	0.60484
	0.775991
	0.808311
	0.726261
	0.811372
	0.637732
	0.859328
	0.83195
	0.67091
	0.233323
	0.538177
	0.241209

## Sheet: Fig 5H
Breast
SAMPLE_ID	AGE	distant met	EXPRESSION	GRADE	MARKER::ER	MARKER::PR	SCORE::N	SIZE	MONTHS DISTANT MET	RFS CODE	TIME RFS MONTHS
GSM151259	46	1	7.03	NA	1	1	0	3	127.367	1	127.367
GSM151260	71	1	7.13	NA	1	1	1	2	100.767	1	100.767
GSM151261	58	0	7.02	NA	1	NA	1	1.3	201.233	0	201.233
GSM151262	57	1	6.84	2	1	1	1	2	145.667	1	145.667
GSM151263	69	0	6.73	NA	1	1	1	1.5	177.1	0	177.1
GSM151264	67	1	6.62	1	1	0	0	2	97.7667	1	97.7667
GSM151265	56	0	6.82	NA	1	1	1	2.5	172.967	0	172.967
GSM151266	53	1	7.13	2	1	1	1	2	53.7333	1	53.7333
GSM151267	56	0	6.9	2	1	1	1	4	46.1333	0	46.1333
GSM151268	68	1	7.58	NA	1	NA	1	5.1	25.3333	1	25.3333
GSM151269	59	1	6.71	2	1	1	0	2	37.8333	1	37.8333
GSM151270	57	0	7.03	2	1	1	1	3.5	198.533	0	198.533
GSM151271	61	1	7.64	2	1	0	1	5	30.0333	1	30.0333
GSM151272	61	0	7.19	2	1	1	1	2.5	205.033	0	205.033
GSM151273	52	0	6.69	2	1	1	1	2.5	198.9	0	198.9
GSM151274	63	0	7.64	2	1	1	1	1.5	191.233	0	191.233
GSM151275	62	1	6.98	2	1	1	1	3.9	59	1	59
GSM151276	58	0	6.54	1	1	1	1	2.5	194	0	194
GSM151277	55	1	7.55	2	1	0	1	3	43.1	1	43.1
GSM151278	60	0	6.62	2	1	1	1	1.5	198.633	0	198.633
GSM151279	58	1	7.04	NA	1	1	1	3.5	122.833	1	122.833
GSM151280	60	0	6.88	2	1	1	1	1.5	190.833	0	190.833
GSM151281	66	1	7.08	2	1	1	1	2.5	87.4	1	87.4
GSM151282	51	0	6.59	3	1	1	1	3.5	185.133	0	185.133
GSM151283	62	0	7.97	NA	1	0	0	3	184.233	0	184.233
GSM151284	53	0	7.26	2	1	0	1	2	186.433	0	186.433
GSM151285	62	1	7.14	NA	1	1	1	2	111.833	1	111.833
GSM151286	61	1	7.62	3	1	1	0	2.7	35.6667	1	35.6667
GSM151287	59	0	7.5	3	1	0	1	2	183.933	0	183.933
GSM151288	61	0	7.11	2	1	1	1	2.5	86.1667	0	86.1667
GSM151289	62	0	7.22	2	1	1	1	3	172.967	0	172.967
GSM151290	43	0	6.85	2	1	1	1	2.5	148.733	0	148.733
GSM151291	56	1	7.26	2	1	0	0	2	159.133	1	159.133
GSM151292	53	0	6.44	NA	1	1	0	4	171.067	0	171.067
GSM151293	59	0	7.2	NA	1	1	1	1.1	175.8	0	175.8
GSM151294	58	0	6.65	1	1	1	1	3	177.033	0	177.033
GSM151295	53	1	7.57	NA	1	0	1	5	6.26667	1	6.26667
GSM151296	66	0	7.41	1	1	1	1	2.5	158.533	0	158.533
GSM151297	67	0	7.17	3	1	0	1	1.5	41.4	0	41.4
GSM151298	63	1	7.02	3	1	0	1	3	64.1	1	64.1
GSM151299	61	1	7.02	NA	1	1	1	1.5	148.833	1	148.833
GSM151300	66	0	6.63	2	1	1	0	2	173.8	0	173.8
GSM151301	61	1	7.59	2	1	0	1	1.4	14.2667	1	14.2667
GSM151302	57	0	7.73	NA	1	1	0	3	159.9	0	159.9
GSM151303	59	1	7.54	2	1	1	0	3.8	41.2333	1	41.2333
GSM151304	56	0	6.83	2	1	1	1	3	161.733	0	161.733
GSM151305	61	0	6.33	1	1	1	1	2	172.967	0	172.967
GSM151306	67	0	6.99	1	1	1	0	1.9	168.467	0	168.467
GSM151307	68	0	6.9	NA	1	1	1	3	12.6	0	12.6
GSM151308	59	1	7.41	2	1	1	1	4	30.9	1	30.9
GSM151309	50	0	7.02	3	1	1	1	3	165.767	0	165.767
GSM151310	63	1	6.57	3	1	1	1	3	126.5	1	126.5
GSM151311	50	0	7.36	1	1	1	1	1.8	154.267	0	154.267
GSM151312	53	0	6.87	1	1	1	0	1.2	160.533	0	160.533
GSM151313	70	0	7.04	2	1	1	1	2.5	166.267	0	166.267
GSM151314	77	0	6.49	1	1	1	1	1.6	150.567	0	150.567
GSM151315	68	0	6.84	2	1	1	1	1.9	119.733	0	119.733
GSM151316	71	0	7.25	1	1	0	0	1.5	147.833	0	147.833
GSM151317	72	0	7.33	3	1	1	0	1.2	95.1	0	95.1
GSM151318	86	0	7.15	2	1	1	0	1.85	56.6333	0	56.6333
GSM151319	82	0	6.9	1	1	1	1	1.8	119.3	0	119.3
GSM151320	82	0	7.11	3	1	0	0	2.5	138.5	0	138.5
GSM151321	78	0	7.34	2	1	1	0	1.7	148.7	0	148.7
GSM151322	65	1	6.96	NA	1	1	1	3	110.133	1	110.133
GSM151323	63	1	6.69	2	1	1	0	1.5	100.133	1	100.133
GSM151324	65	0	6.7	2	1	1	1	2	147.6	0	147.6
GSM151325	51	0	6.65	1	1	1	0	1.5	138.133	0	138.133
GSM151326	65	0	7.11	3	1	1	0	1.7	144.133	0	144.133
GSM151327	73	0	6.48	3	1	1	1	2.9	111.633	0	111.633
GSM151328	67	1	7.84	3	1	0	1	2.6	42.3333	1	42.3333
GSM151329	58	0	6.3	1	1	1	1	3.5	149.367	0	149.367
GSM151330	74	0	6.89	3	1	1	1	1.5	114.3	0	114.3
GSM151331	64	0	7.22	2	1	1	0	1.3	150.467	0	150.467
GSM151332	57	0	6.82	1	1	0	1	1.3	153.2	0	153.2
GSM151333	60	0	5.74	1	1	1	1	1.3	151.8	0	151.8
GSM151334	72	0	7.04	2	1	1	0	2.5	75.4333	0	75.4333
GSM151335	79	0	6.76	1	1	1	0	2.7	148.467	0	148.467
GSM151336	58	1	6.66	2	1	0	0	3.4	25.5667	1	25.5667
GSM151337	62	0	7.38	NA	1	1	0	1.4	52.4667	0	52.4667
GSM151338	81	0	7.13	2	1	0	0	2	75.9333	0	75.9333
GSM151339	77	0	7.06	1	1	1	1	1.5	91.6667	0	91.6667
GSM151340	67	1	6.86	2	1	0	0	4	14.7667	1	14.7667
GSM151341	67	0	7.26	3	1	0	1	7.5	107.033	0	107.033
GSM151342	70	1	7.67	2	1	1	1	1.6	125.033	1	125.033
GSM151343	48	0	7.61	3	1	0	0	2.1	132.433	0	132.433
GSM151344	76	0	7.16	3	1	1	0	1.5	87.4	0	87.4
GSM151345	67	0	6.78	2	1	0	1	2.2	140.733	0	140.733

## Sheet: Fig 5I
Uveal melanoma
SAMPLE_ID	AGE	EVENT	EXPRESSION	SEX	SIZE	TIME (MONTHS)
GSM550685	73.13	1	7.58944	MALE	NA	7.59
GSM550666	72.79	0	7.07148	MALE	20	67.75
GSM550647	67.46	1	8.23147	FEMALE	18	49.02
GSM550653	65.2	1	7.01049	MALE	NA	35.78
GSM550664	77.68	1	6.7379	FEMALE	11	24.44
GSM550650	62.62	0	4.32021	MALE	13	100.4
GSM550629	38.67	0	7.97033	MALE	11	85.09
GSM550671	56.33	1	6.54947	MALE	NA	7.33
GSM550644	47.62	0	6.10937	FEMALE	17	67.98
GSM550641	59.41	0	7.42035	MALE	NA	25.13
GSM550625	61.82	1	7.55031	MALE	20	0.39
GSM550672	68.36	1	9.66075	MALE	17	35.55
GSM550630	59.1	1	7.02531	MALE	20.9	6.14
GSM550668	48.46	1	6.96539	MALE	12	14.95
GSM550624	67.57	1	6.99878	MALE	10	32.13
GSM550674	50.17	0	6.77838	MALE	10	31.18
GSM550662	62.88	1	7.1443	MALE	NA	12.88
GSM550654	40.31	0	7.42281	MALE	18	55.75
GSM550645	69.09	1	7.28711	MALE	21	7.06
GSM550682	64.55	1	6.49124	MALE	10	14.85
GSM550675	56.25	0	7.23173	FEMALE	15	67.38
GSM550680	66.26	0	6.49365	MALE	15	31.74
GSM550652	63.03	1	7.82757	MALE	10	24.54
GSM550657	55.68	1	7.26387	FEMALE	19	27.3
GSM550643	65.62	0	7.09279	MALE	16	14.16
GSM550661	77.95	1	8.26411	FEMALE	16	18.96
GSM550677	70.26	1	6.17853	MALE	15	6.18
GSM550673	69.05	1	7.20375	MALE	NA	8.34
GSM550667	53.07	1	6.23273	FEMALE	16	68.37
GSM550659	47.43	1	7.57025	FEMALE	17	52.57
GSM550678	80.66	0	6.31762	MALE	18	9.3
GSM550670	62.12	1	7.4618	MALE	NA	18.89
GSM550663	54.41	1	7.34129	FEMALE	10	0.13
GSM550632	32.94	0	8.27202	MALE	15	55.23
GSM550679	50.17	1	7.56707	MALE	19.6	17.61
GSM550676	82.79	0	7.54616	FEMALE	17	31.54
GSM550627	84.99	0	6.60452	MALE	20	67.81
GSM550665	56.17	0	6.73168	FEMALE	19	62.69
GSM550684	65.72	1	8.17623	FEMALE	20	44.39
GSM550637	45.97	0	6.61334	MALE	9	89.82
GSM550623	76.54	0	6.78938	FEMALE	NA	73
GSM550683	60.35	1	7.13825	MALE	16	36.9
GSM550649	72.29	1	7.63181	MALE	22	20.99
GSM550646	75.75	1	7.44692	FEMALE	12	8.67
GSM550655	28.56	0	6.73935	FEMALE	17	90.02
GSM550681	56.1	0	7.24847	FEMALE	12	50.46
GSM550631	52.33	0	8.20471	MALE	19.4	55.79
GSM550660	78.98	0	7.564	MALE	NA	39.69
GSM550640	51.95	0	6.15238	FEMALE	23	95.47
GSM550639	66.2	0	6.9597	FEMALE	9	120.64
GSM550633	70.09	1	7.71109	MALE	13	7.92
GSM550648	40.41	1	7.79509	FEMALE	15	28.88
GSM550626	46.4	1	7.32765	MALE	15	64
GSM550656	57.69	0	6.92247	MALE	16	93.73
GSM550658	72.82	0	7.88101	MALE	20	70.14
GSM550642	68.51	0	6.72069	MALE	10	60.06
GSM550636	75.66	1	7.73047	MALE	15	6.54
GSM550651	51.91	0	7.01143	FEMALE	15	85.82
GSM550635	54.81	1	7.59932	FEMALE	13	0.92
GSM550638	51.61	1	7.19142	FEMALE	12	21.78
GSM550628	50.64	0	6.62455	FEMALE	NA	86.08
GSM550669	68.83	1	7.23723	FEMALE	11	58.74
GSM550634	60.8	1	8.51747	MALE	15	16.76

## Sheet: Fig 5J
Lung
SAMPLE_ID	AGE	ATTRIBUTE::SMOKING_STATUS	RFS_EVENT	EXPRESSION	MARKER::GENE_ALTERATION_STATUS	MARKER::MYC	SEX	STAGE	TIME DAYS	TIME MONTHS
GSM773631	55	NEVER-SMOKER	0	6.2434	EGFR/KRAS/ALK -	LOW	FEMALE	IA	3058	101.933
GSM773687	68	EVER-SMOKER	0	5.95439	EGFR MUTATION +	LOW	FEMALE	IB	1231	41.0333
GSM773747	60	NEVER-SMOKER	0	6.34889	EGFR MUTATION +	LOW	FEMALE	IA	1841	61.3667
GSM773589	71	EVER-SMOKER	1	6.16854	EGFR/KRAS/ALK -	LOW	MALE	IB	1052	35.0667
GSM773690	62	EVER-SMOKER	0	7.20114	EGFR MUTATION +	LOW	MALE	IB	2158	71.9333
GSM773568	69	NEVER-SMOKER	0	6.40501	KRAS MUTATION +	LOW	FEMALE	IA	2925	97.5
GSM773634	55	EVER-SMOKER	0	6.21361	EGFR/KRAS/ALK -	LOW	MALE	IA	2450	81.6667
GSM773549	56	NEVER-SMOKER	0	6.60709	ALK-FUSION +	LOW	FEMALE	IA	1835	61.1667
GSM773608	64	NEVER-SMOKER	0	5.77654	EGFR/KRAS/ALK -	LOW	FEMALE	IB	1566	52.2
GSM773562	53	NEVER-SMOKER	0	6.12209	KRAS MUTATION +	LOW	FEMALE	IB	1610	53.6667
GSM773541	38	EVER-SMOKER	1	6.56711	ALK-FUSION +	LOW	FEMALE	II	57	1.9
GSM773554	60	NEVER-SMOKER	1	5.95542	KRAS MUTATION +	LOW	FEMALE	IB	861	28.7
GSM773764	49	EVER-SMOKER	0	6.14535	EGFR MUTATION +	LOW	MALE	IA	1908	63.6
GSM773638	65	NEVER-SMOKER	0	6.14131	EGFR/KRAS/ALK -	LOW	FEMALE	IA	2134	71.1333
GSM773624	66	NEVER-SMOKER	0	6.01636	EGFR/KRAS/ALK -	LOW	FEMALE	IA	1653	55.1
GSM773682	68	EVER-SMOKER	0	6.38054	EGFR MUTATION +	LOW	MALE	IB	774	25.8
GSM773684	58	EVER-SMOKER	0	6.285	EGFR MUTATION +	LOW	MALE	IB	1803	60.1
GSM773556	63	EVER-SMOKER	1	6.06436	KRAS MUTATION +	LOW	MALE	IA	1462	48.7333
GSM773693	67	NEVER-SMOKER	0	5.93958	EGFR MUTATION +	LOW	FEMALE	IB	1823	60.7667
GSM773621	53	EVER-SMOKER	0	6.54116	EGFR/KRAS/ALK -	HIGH	MALE	IA	1597	53.2333
GSM773710	61	NEVER-SMOKER	0	5.8887	EGFR MUTATION +	LOW	FEMALE	IA	1180	39.3333
GSM773696	59	EVER-SMOKER	0	6.06877	EGFR MUTATION +	LOW	MALE	IB	1859	61.9667
GSM773727	57	NEVER-SMOKER	0	6.2274	EGFR MUTATION +	LOW	FEMALE	IA	1446	48.2
GSM773561	61	NEVER-SMOKER	0	6.00324	KRAS MUTATION +	LOW	MALE	IB	1825	60.8333
GSM773669	55	NEVER-SMOKER	0	6.30404	EGFR MUTATION +	LOW	FEMALE	II	2486	82.8667
GSM773547	58	EVER-SMOKER	0	6.27013	ALK-FUSION +	LOW	MALE	II	143	4.76667
GSM773596	67	NEVER-SMOKER	1	6.40057	EGFR/KRAS/ALK -	LOW	FEMALE	IA	656	21.8667
GSM773636	51	EVER-SMOKER	0	5.79644	EGFR/KRAS/ALK -	LOW	MALE	IA	1637	54.5667
GSM773654	61	NEVER-SMOKER	1	6.16392	EGFR MUTATION +	LOW	FEMALE	IB	2282	76.0667
GSM773628	63	EVER-SMOKER	0	6.1973	EGFR/KRAS/ALK -	LOW	MALE	IA	1256	41.8667
GSM773545	60	NEVER-SMOKER	0	6.38319	ALK-FUSION +	LOW	FEMALE	II	1879	62.6333
GSM773552	60	EVER-SMOKER	1	6.54684	KRAS MUTATION +	LOW	MALE	II	590	19.6667
GSM773760	64	NEVER-SMOKER	0	6.22752	EGFR MUTATION +	LOW	FEMALE	IA	2073	69.1
GSM773749	56	EVER-SMOKER	0	5.89841	EGFR MUTATION +	LOW	MALE	IA	2409	80.3
GSM773592	66	NEVER-SMOKER	1	6.39231	EGFR/KRAS/ALK -	LOW	FEMALE	IA	287	9.56667
GSM773736	66	NEVER-SMOKER	0	6.27601	EGFR MUTATION +	LOW	FEMALE	IA	831	27.7
GSM773652	67	NEVER-SMOKER	1	6.02639	EGFR MUTATION +	HIGH	FEMALE	IB	384	12.8
GSM773585	68	NEVER-SMOKER	1	6.07549	EGFR/KRAS/ALK -	LOW	FEMALE	IB	1387	46.2333
GSM773663	62	NEVER-SMOKER	1	6.78488	EGFR MUTATION +	LOW	FEMALE	IA	1706	56.8667
GSM773542	30	EVER-SMOKER	0	6.4744	ALK-FUSION +	LOW	MALE	II	2601	86.7
GSM773713	65	NEVER-SMOKER	0	5.91108	EGFR MUTATION +	LOW	FEMALE	IA	1426	47.5333
GSM773632	52	EVER-SMOKER	0	6.31449	EGFR/KRAS/ALK -	LOW	MALE	IA	1941	64.7
GSM773698	69	EVER-SMOKER	0	5.66508	EGFR MUTATION +	HIGH	FEMALE	IA	1852	61.7333
GSM773724	68	NEVER-SMOKER	0	6.19887	EGFR MUTATION +	LOW	FEMALE	IA	1629	54.3
GSM773660	54	NEVER-SMOKER	1	6.36403	EGFR MUTATION +	LOW	FEMALE	IA	987	32.9
GSM773704	61	NEVER-SMOKER	0	6.29924	EGFR MUTATION +	LOW	FEMALE	IA	1809	60.3
GSM773754	50	EVER-SMOKER	0	6.06723	EGFR MUTATION +	LOW	MALE	IA	1819	60.6333
GSM773680	68	EVER-SMOKER	0	6.39653	EGFR MUTATION +	LOW	MALE	IB	1733	57.7667
GSM773579	68	EVER-SMOKER	1	5.75386	EGFR/KRAS/ALK -	LOW	MALE	II	250	8.33333
GSM773689	72	EVER-SMOKER	0	6.2274	EGFR MUTATION +	LOW	MALE	IB	3352	111.733
GSM773570	70	NEVER-SMOKER	0	6.06585	KRAS MUTATION +	LOW	FEMALE	IA	1724	57.4667
GSM773677	60	NEVER-SMOKER	0	6.06739	EGFR MUTATION +	LOW	FEMALE	II	1494	49.8
GSM773700	54	NEVER-SMOKER	0	6.10561	EGFR MUTATION +	LOW	FEMALE	IA	1861	62.0333
GSM773695	70	NEVER-SMOKER	0	6.11259	EGFR MUTATION +	LOW	FEMALE	IB	2449	81.6333
GSM773550	34	EVER-SMOKER	0	6.49554	ALK-FUSION +	LOW	FEMALE	IA	1828	60.9333
GSM773559	64	EVER-SMOKER	0	6.78279	KRAS MUTATION +	LOW	MALE	II	3067	102.233
GSM773683	64	NEVER-SMOKER	0	6.46061	EGFR MUTATION +	LOW	FEMALE	IB	2913	97.1
GSM773725	66	NEVER-SMOKER	0	6.25771	EGFR MUTATION +	LOW	FEMALE	IA	2179	72.6333
GSM773574	61	EVER-SMOKER	1	6.20007	EGFR/KRAS/ALK -	LOW	MALE	II	100	3.33333
GSM773718	59	NEVER-SMOKER	0	5.74963	EGFR MUTATION +	LOW	MALE	IA	2084	69.4667
GSM773643	66	EVER-SMOKER	1	6.13743	EGFR MUTATION +	LOW	MALE	II	631	21.0333
GSM773622	57	NEVER-SMOKER	0	5.90506	EGFR/KRAS/ALK -	HIGH	MALE	IA	1714	57.1333
GSM773609	65	NEVER-SMOKER	0	6.04986	EGFR/KRAS/ALK -	LOW	FEMALE	IB	990	33
GSM773681	58	NEVER-SMOKER	0	5.93993	EGFR MUTATION +	LOW	FEMALE	IB	1941	64.7
GSM773658	52	NEVER-SMOKER	1	6.33591	EGFR MUTATION +	LOW	MALE	IB	495	16.5
GSM773590	52	NEVER-SMOKER	1	6.12515	EGFR/KRAS/ALK -	LOW	FEMALE	IB	780	26
GSM773706	65	NEVER-SMOKER	0	6.36966	EGFR MUTATION +	LOW	MALE	IA	2968	98.9333
GSM773719	56	EVER-SMOKER	0	6.28103	EGFR MUTATION +	HIGH	MALE	IA	1879	62.6333
GSM773739	67	NEVER-SMOKER	0	6.40132	EGFR MUTATION +	LOW	FEMALE	IA	2442	81.4
GSM773740	56	EVER-SMOKER	0	5.94672	EGFR MUTATION +	LOW	FEMALE	IA	1910	63.6667
GSM773737	35	EVER-SMOKER	0	6.02876	EGFR MUTATION +	LOW	MALE	IA	3219	107.3
GSM773610	52	EVER-SMOKER	0	5.85229	EGFR/KRAS/ALK -	LOW	MALE	IB	729	24.3
GSM773588	58	NEVER-SMOKER	1	6.25157	EGFR/KRAS/ALK -	LOW	FEMALE	IB	272	9.06667
GSM773671	64	NEVER-SMOKER	0	6.04224	EGFR MUTATION +	ND	FEMALE	II	1042	34.7333
GSM773732	53	NEVER-SMOKER	0	5.97103	EGFR MUTATION +	LOW	FEMALE	IA	1855	61.8333
GSM773656	53	NEVER-SMOKER	1	6.14857	EGFR MUTATION +	LOW	FEMALE	IB	1126	37.5333
GSM773586	68	EVER-SMOKER	1	6.23134	EGFR/KRAS/ALK -	HIGH	MALE	IB	1144	38.1333
GSM773762	61	NEVER-SMOKER	0	5.90313	EGFR MUTATION +	HIGH	MALE	IA	2137	71.2333
GSM773679	63	EVER-SMOKER	0	6.17164	EGFR MUTATION +	LOW	MALE	II	403	13.4333
GSM773756	54	EVER-SMOKER	0	6.10654	EGFR MUTATION +	LOW	FEMALE	IA	1849	61.6333
GSM773733	53	NEVER-SMOKER	0	5.88885	EGFR MUTATION +	LOW	FEMALE	IA	1404	46.8
GSM773702	45	NEVER-SMOKER	0	6.04591	EGFR MUTATION +	HIGH	FEMALE	IA	3189	106.3
GSM773744	62	EVER-SMOKER	0	6.30143	EGFR MUTATION +	LOW	MALE	IA	2149	71.6333
GSM773567	64	EVER-SMOKER	0	6.01154	KRAS MUTATION +	LOW	MALE	IA	1328	44.2667
GSM773728	52	EVER-SMOKER	0	5.86304	EGFR MUTATION +	LOW	FEMALE	IA	1162	38.7333
GSM773721	49	EVER-SMOKER	0	6.1594	EGFR MUTATION +	LOW	MALE	IA	2806	93.5333
GSM773668	39	EVER-SMOKER	1	5.96558	EGFR MUTATION +	HIGH	FEMALE	IA	567	18.9
GSM773746	52	EVER-SMOKER	0	6.40661	EGFR MUTATION +	LOW	FEMALE	IA	1947	64.9
GSM773615	64	EVER-SMOKER	0	6.02417	EGFR/KRAS/ALK -	LOW	MALE	IB	3411	113.7
GSM773565	67	NEVER-SMOKER	0	6.50911	KRAS MUTATION +	LOW	MALE	IB	2191	73.0333
GSM773666	62	NEVER-SMOKER	1	6.25877	EGFR MUTATION +	LOW	FEMALE	IA	547	18.2333
GSM773598	65	EVER-SMOKER	0	6.86616	EGFR/KRAS/ALK -	LOW	MALE	II	2289	76.3
GSM773758	66	EVER-SMOKER	0	6.26251	EGFR MUTATION +	LOW	MALE	IA	2168	72.2667
GSM773712	69	EVER-SMOKER	0	6.22037	EGFR MUTATION +	LOW	MALE	IA	1417	47.2333
GSM773730	65	EVER-SMOKER	0	6.12549	EGFR MUTATION +	LOW	MALE	IA	941	31.3667
GSM773606	54	NEVER-SMOKER	0	6.17662	EGFR/KRAS/ALK -	LOW	FEMALE	II	1965	65.5
GSM773613	62	EVER-SMOKER	0	6.75116	EGFR/KRAS/ALK -	LOW	FEMALE	IB	2009	66.9667
GSM773640	58	EVER-SMOKER	1	6.29057	EGFR MUTATION +	LOW	MALE	II	313	10.4333
GSM773581	64	EVER-SMOKER	1	6.14365	EGFR/KRAS/ALK -	LOW	MALE	IB	297	9.9
GSM773751	63	EVER-SMOKER	0	6.29257	EGFR MUTATION +	LOW	FEMALE	IA	2430	81
GSM773715	56	NEVER-SMOKER	0	6.6739	EGFR MUTATION +	LOW	FEMALE	IA	1848	61.6
GSM773572	58	EVER-SMOKER	1	6.36677	EGFR/KRAS/ALK -	LOW	MALE	II	315	10.5
GSM773726	57	EVER-SMOKER	0	6.28469	EGFR MUTATION +	LOW	FEMALE	IA	1917	63.9
GSM773637	55	NEVER-SMOKER	0	6.56304	EGFR/KRAS/ALK -	LOW	FEMALE	IA	2034	67.8
GSM773555	61	EVER-SMOKER	1	6.93342	KRAS MUTATION +	LOW	MALE	IA	538	17.9333
GSM773691	67	NEVER-SMOKER	0	5.88518	EGFR MUTATION +	LOW	FEMALE	IB	3466	115.533
GSM773593	47	NEVER-SMOKER	1	6.37795	EGFR/KRAS/ALK -	LOW	FEMALE	IA	1363	45.4333
GSM773577	69	NEVER-SMOKER	1	6.04704	EGFR/KRAS/ALK -	LOW	FEMALE	II	723	24.1
GSM773580	69	EVER-SMOKER	1	6.27007	EGFR/KRAS/ALK -	LOW	MALE	II	1281	42.7
GSM773566	69	NEVER-SMOKER	0	6.37775	KRAS MUTATION +	LOW	FEMALE	IB	3342	111.4
GSM773569	50	NEVER-SMOKER	0	6.79531	KRAS MUTATION +	LOW	FEMALE	IA	2880	96
GSM773563	53	EVER-SMOKER	0	6.79618	KRAS MUTATION +	LOW	MALE	IB	2014	67.1333
GSM773692	52	NEVER-SMOKER	0	6.21562	EGFR MUTATION +	LOW	MALE	IB	3263	108.767
GSM773635	64	NEVER-SMOKER	0	6.2384	EGFR/KRAS/ALK -	LOW	FEMALE	IA	1881	62.7
GSM773595	54	NEVER-SMOKER	1	6.5103	EGFR/KRAS/ALK -	LOW	MALE	IA	997	33.2333
GSM773627	61	NEVER-SMOKER	0	6.46846	EGFR/KRAS/ALK -	LOW	FEMALE	IA	2050	68.3333
GSM773607	58	NEVER-SMOKER	0	5.8183	EGFR/KRAS/ALK -	LOW	FEMALE	IB	2425	80.8333
GSM773630	59	EVER-SMOKER	0	6.3199	EGFR/KRAS/ALK -	LOW	MALE	IA	1154	38.4667
GSM773571	57	NEVER-SMOKER	1	6.26702	EGFR/KRAS/ALK -	LOW	MALE	II	1638	54.6
GSM773722	58	NEVER-SMOKER	0	6.14342	EGFR MUTATION +	LOW	FEMALE	IA	1663	55.4333
GSM773694	59	NEVER-SMOKER	0	6.44201	EGFR MUTATION +	LOW	FEMALE	IB	1856	61.8667
GSM773734	66	EVER-SMOKER	0	5.79042	EGFR MUTATION +	LOW	FEMALE	IA	2221	74.0333
GSM773560	60	EVER-SMOKER	0	6.40915	KRAS MUTATION +	LOW	MALE	II	1142	38.0667
GSM773699	61	EVER-SMOKER	0	6.39457	EGFR MUTATION +	LOW	FEMALE	IA	1894	63.1333
GSM773553	46	NEVER-SMOKER	1	6.52419	KRAS MUTATION +	LOW	FEMALE	IB	438	14.6
GSM773558	59	EVER-SMOKER	0	6.46648	KRAS MUTATION +	LOW	MALE	II	1856	61.8667
GSM773611	61	NEVER-SMOKER	0	5.98599	EGFR/KRAS/ALK -	LOW	MALE	IB	2354	78.4667
GSM773623	61	NEVER-SMOKER	0	6.24705	EGFR/KRAS/ALK -	LOW	FEMALE	IA	1637	54.5667
GSM773714	65	EVER-SMOKER	0	6.77963	EGFR MUTATION +	LOW	MALE	IA	1489	49.6333
GSM773707	47	EVER-SMOKER	0	6.65639	EGFR MUTATION +	LOW	MALE	IA	3066	102.2
GSM773743	67	NEVER-SMOKER	0	6.06045	EGFR MUTATION +	LOW	FEMALE	IA	2285	76.1667
GSM773644	66	EVER-SMOKER	1	6.22145	EGFR MUTATION +	LOW	MALE	II	253	8.43333
GSM773591	66	EVER-SMOKER	1	6.23177	EGFR/KRAS/ALK -	LOW	MALE	IA	622	20.7333
GSM773653	69	EVER-SMOKER	1	6.26081	EGFR MUTATION +	LOW	MALE	IB	587	19.5667
GSM773717	56	NEVER-SMOKER	0	6.02367	EGFR MUTATION +	LOW	FEMALE	IA	1780	59.3333
GSM773686	66	NEVER-SMOKER	0	6.01454	EGFR MUTATION +	LOW	FEMALE	IB	1481	49.3667
GSM773709	55	EVER-SMOKER	0	6.06435	EGFR MUTATION +	LOW	MALE	IA	1317	43.9
GSM773551	75	NEVER-SMOKER	1	6.18704	KRAS MUTATION +	LOW	FEMALE	II	1359	45.3
GSM773620	56	NEVER-SMOKER	0	6.22009	EGFR/KRAS/ALK -	LOW	FEMALE	IA	1756	58.5333
GSM773629	60	EVER-SMOKER	0	6.32599	EGFR/KRAS/ALK -	LOW	MALE	IA	818	27.2667
GSM773759	62	NEVER-SMOKER	0	6.17997	EGFR MUTATION +	LOW	FEMALE	IA	2154	71.8
GSM773741	62	NEVER-SMOKER	0	5.68921	EGFR MUTATION +	LOW	FEMALE	IA	1834	61.1333
GSM773616	50	EVER-SMOKER	0	7.07178	EGFR/KRAS/ALK -	HIGH	MALE	IB	1806	60.2
GSM773662	68	NEVER-SMOKER	1	6.01652	EGFR MUTATION +	LOW	FEMALE	IA	1047	34.9
GSM773753	62	NEVER-SMOKER	0	6.29342	EGFR MUTATION +	LOW	FEMALE	IA	1516	50.5333
GSM773597	54	NEVER-SMOKER	0	6.0945	EGFR/KRAS/ALK -	LOW	FEMALE	II	259	8.63333
GSM773735	62	NEVER-SMOKER	0	5.84559	EGFR MUTATION +	LOW	FEMALE	IA	849	28.3
GSM773603	60	EVER-SMOKER	0	6.90322	EGFR/KRAS/ALK -	HIGH	MALE	II	636	21.2
GSM773619	76	EVER-SMOKER	0	6.27273	EGFR/KRAS/ALK -	LOW	MALE	IA	1375	45.8333
GSM773723	62	EVER-SMOKER	0	6.00946	EGFR MUTATION +	LOW	MALE	IA	1726	57.5333
GSM773614	47	EVER-SMOKER	0	6.2274	EGFR/KRAS/ALK -	LOW	FEMALE	IB	2549	84.9667
GSM773720	63	EVER-SMOKER	0	5.96054	EGFR MUTATION +	LOW	FEMALE	IA	1114	37.1333
GSM773765	58	EVER-SMOKER	0	5.87126	EGFR MUTATION +	LOW	MALE	IA	1660	55.3333
GSM773685	62	EVER-SMOKER	0	5.85644	EGFR MUTATION +	LOW	MALE	IB	1912	63.7333
GSM773676	48	NEVER-SMOKER	0	6.23305	EGFR MUTATION +	LOW	FEMALE	II	1717	57.2333
GSM773711	67	EVER-SMOKER	0	6.18889	EGFR MUTATION +	LOW	MALE	IA	1688	56.2667
GSM773582	64	EVER-SMOKER	1	7.05303	EGFR/KRAS/ALK -	LOW	MALE	IB	512	17.0667
GSM773659	52	NEVER-SMOKER	1	6.32054	EGFR MUTATION +	LOW	FEMALE	IB	1242	41.4
GSM773761	64	NEVER-SMOKER	0	6.37862	EGFR MUTATION +	LOW	FEMALE	IA	1994	66.4667
GSM773731	50	NEVER-SMOKER	0	5.92684	EGFR MUTATION +	LOW	FEMALE	IA	1623	54.1
GSM773602	57	EVER-SMOKER	0	6.03918	EGFR/KRAS/ALK -	LOW	MALE	II	1539	51.3
GSM773599	49	EVER-SMOKER	0	6.42945	EGFR/KRAS/ALK -	LOW	FEMALE	II	1916	63.8667
GSM773750	56	NEVER-SMOKER	0	6.25498	EGFR MUTATION +	LOW	FEMALE	IA	1624	54.1333
GSM773703	55	NEVER-SMOKER	0	6.00524	EGFR MUTATION +	LOW	FEMALE	IA	1822	60.7333
GSM773633	68	NEVER-SMOKER	0	5.97272	EGFR/KRAS/ALK -	HIGH	FEMALE	IA	1596	53.2
GSM773661	49	EVER-SMOKER	1	5.87659	EGFR MUTATION +	LOW	MALE	IA	827	27.5667
GSM773655	64	EVER-SMOKER	1	6.37218	EGFR MUTATION +	LOW	FEMALE	IB	832	27.7333
GSM773587	63	EVER-SMOKER	1	5.84122	EGFR/KRAS/ALK -	LOW	MALE	IB	258	8.6
GSM773755	55	NEVER-SMOKER	0	5.94539	EGFR MUTATION +	HIGH	MALE	IA	2413	80.4333
GSM773729	65	NEVER-SMOKER	0	6.10511	EGFR MUTATION +	LOW	FEMALE	IA	1231	41.0333
GSM773544	63	NEVER-SMOKER	0	6.31847	ALK-FUSION +	LOW	FEMALE	II	2369	78.9667
GSM773617	66	NEVER-SMOKER	0	6.34319	EGFR/KRAS/ALK -	LOW	FEMALE	IA	1937	64.5667
GSM773642	65	NEVER-SMOKER	1	6.67518	EGFR MUTATION +	HIGH	FEMALE	II	341	11.3667
GSM773697	56	EVER-SMOKER	0	6.13631	EGFR MUTATION +	LOW	MALE	IB	1998	66.6
GSM773738	59	NEVER-SMOKER	0	6.12782	EGFR MUTATION +	LOW	FEMALE	IA	2585	86.1667
GSM773604	46	EVER-SMOKER	0	6.17913	EGFR/KRAS/ALK -	LOW	MALE	II	318	10.6
GSM773618	56	NEVER-SMOKER	0	6.35982	EGFR/KRAS/ALK -	LOW	MALE	IA	1520	50.6667
GSM773641	68	EVER-SMOKER	1	6.64448	EGFR MUTATION +	LOW	MALE	II	540	18
GSM773626	57	NEVER-SMOKER	0	5.63614	EGFR/KRAS/ALK -	LOW	MALE	IA	1702	56.7333
GSM773688	68	NEVER-SMOKER	0	6.37266	EGFR MUTATION +	LOW	MALE	IB	1964	65.4667
GSM773647	49	EVER-SMOKER	1	6.27633	EGFR MUTATION +	LOW	MALE	II	613	20.4333
GSM773745	63	EVER-SMOKER	0	6.35579	EGFR MUTATION +	LOW	MALE	IA	2561	85.3667
GSM773584	64	EVER-SMOKER	1	6.28207	EGFR/KRAS/ALK -	LOW	MALE	IB	813	27.1
GSM773612	61	EVER-SMOKER	0	5.88692	EGFR/KRAS/ALK -	LOW	MALE	IB	818	27.2667
GSM773625	66	EVER-SMOKER	0	5.99025	EGFR/KRAS/ALK -	LOW	MALE	IA	1196	39.8667
GSM773564	53	EVER-SMOKER	0	5.92796	KRAS MUTATION +	LOW	MALE	IB	1826	60.8667
GSM773673	48	NEVER-SMOKER	0	6.03396	EGFR MUTATION +	LOW	FEMALE	II	1017	33.9
GSM773705	65	NEVER-SMOKER	0	6.21151	EGFR MUTATION +	LOW	FEMALE	IA	2552	85.0667
GSM773757	65	NEVER-SMOKER	0	6.38552	EGFR MUTATION +	LOW	MALE	IA	2181	72.7
GSM773575	68	EVER-SMOKER	1	6.56735	EGFR/KRAS/ALK -	LOW	MALE	II	163	5.43333
GSM773716	65	EVER-SMOKER	0	6.16127	EGFR MUTATION +	LOW	FEMALE	IA	1856	61.8667
GSM773605	52	EVER-SMOKER	0	6.2158	EGFR/KRAS/ALK -	LOW	MALE	II	2005	66.8333
GSM773649	59	NEVER-SMOKER	1	6.92827	EGFR MUTATION +	LOW	FEMALE	II	825	27.5
GSM773665	63	EVER-SMOKER	1	6.04891	EGFR MUTATION +	LOW	MALE	IA	463	15.4333
GSM773708	60	NEVER-SMOKER	0	6.37521	EGFR MUTATION +	LOW	FEMALE	IA	1412	47.0667
GSM773573	69	EVER-SMOKER	1	6.12565	EGFR/KRAS/ALK -	LOW	MALE	II	99	3.3
GSM773763	58	NEVER-SMOKER	0	6.48956	EGFR MUTATION +	LOW	FEMALE	IA	1998	66.6
GSM773752	59	EVER-SMOKER	0	6.01613	EGFR MUTATION +	HIGH	MALE	IA	1856	61.8667
GSM773639	60	NEVER-SMOKER	1	6.38225	EGFR MUTATION +	LOW	FEMALE	II	461	15.3667
GSM773748	47	NEVER-SMOKER	0	6.10064	EGFR MUTATION +	LOW	FEMALE	IA	1971	65.7
GSM773651	64	EVER-SMOKER	1	6.57015	EGFR MUTATION +	LOW	MALE	II	1725	57.5
GSM773657	71	NEVER-SMOKER	1	6.24955	EGFR MUTATION +	LOW	FEMALE	IB	772	25.7333
GSM773678	49	EVER-SMOKER	0	5.99493	EGFR MUTATION +	LOW	MALE	II	754	25.1333
GSM773667	57	EVER-SMOKER	1	6.25567	EGFR MUTATION +	HIGH	FEMALE	IA	1252	41.7333
