# Supplementary material for: The Mitochondrial Unfoldase-Peptidase Complex ClpXP Controls Bioenergetics Stress and Metastasis
Source: PLoS Biol. 2016 Jul 7;14(7):e1002507. doi: 10.1371/journal.pbio.1002507 (PMC4936714; doi:10.1371/journal.pbio.1002507)
Supplement: S5 Data — (XLSX) [file pbio.1002507.s005.xlsx]

## Sheet: Fig 6A
DAY 0	sc	0.6	0.6	0.6
	ClpX	0.6	0.6	0.6
	ClpP	0.6	0.6	0.6
DAY 1	sc	1.4	1.7	1.5
	ClpX	1.4	1.5	1.4
	ClpP	1.6	1.5	1.5
DAY 2	sc	3.6	3.2	2.9
	ClpX	2.2	2.1	2.3
	ClpP	2.2	2.5	2.6
DAY 3	sc	9.7	10.5	10.1
	ClpX	4.5	4.2	3.8
	ClpP	6.5	6.2	6.8
DAY 4	sc	21.6	23.2	22.4
	ClpX	6.4	6	5.8
	ClpP	12.6	14.5	13.2

## Sheet: Fig 6C
	shRNA virus
			%
PC3	pLKO	34	107.937
		29	92.0635
	ClpP	5	15.873
		7	22.2222
DU145	pLKO	67	106.349
		59	93.6508
	ClpP	13	20.6349
		12	19.0476

## Sheet: Fig 6E
sc	none	105	103	96	102
	N/MT	117	96	114	96
ClpP	none	75	51	72	63
	N/MT	84	75	108	99
%
sc	none	103.448	101.478	94.5813	100.493
	N/MT	115.271	94.5813	112.315	94.5813
ClpP	none	73.8916	50.2463	70.936	62.069
	N/MT	82.7586	73.8916	106.404	97.5369

## Sheet: Fig 6F
pLKO	none	38	43	48
	N/MT	45	52	61
ClpP	none	8	5	12
	N/MT	24	22	26
%
pLKO	none	88.3721	100	111.628
	N/MT	104.651	120.93	141.86
ClpP	none	18.6047	11.6279	27.907
	N/MT	55.814	51.1628	60.4651

## Sheet: Fig 6G
sc	MOCK	96.3855	91.5663	91.5663	86.747	110.843	115.663	101.205	106.024
	MnSOD	110.843	101.205	110.843	101.205	101.205	96.3855	106.024	103.959
ClpP	MOCK	62.6506	67.4699	67.4699	86.747	67.4699	53.012	77.1084	53.012
	MnSOD	77.1084	86.747	103.614	86.747	106.024	81.9277	77.1084	88.4682

## Sheet: Fig 6H
Decreased rate
		20 uM	50 uM	100 uM
	None	H2O2	H2O2	H2O2
pLKO	-4.4586	-12.1019	-29.2994	-42.6752
	5.09554	-8.28025	-27.3885	-36.9427
	-0.636943	-14.9682	-31.2102	-35.0318
sh-ClpX	7.76699	-50.4854	-59.2233	-85.4369
	-0.970874	-41.7476	-44.6602	-82.5243
	-6.79612	-47.5728	-47.5728	-73.7864
sh-ClpP	-4.25532	-48.9362	-80.8511	-93.617
	-10.6383	-61.7021	-68.0851	-87.234
	14.8936	-42.5532	-74.4681	-93.617
AVE (%)
pLKO	1.59236e-07	-11.7834	-29.2994	-38.2166
sh-ClpX	2.42719e-08	-46.6019	-50.4854	-80.5825
sh-ClpP	1.06383e-08	-51.0638	-74.4681	-91.4894

## Sheet: Fig 6I
		Cell proliferation (FU=fluorescence units)
		CTRLsi				ClpPsi				ClpXsi
Gal%	50	35721	22251	44619	25803	12410	14498	16462	16786	23205	24121	18826	30307
	62.5	50603	88930	83186	81105	53144	44261	70651	75805	46658	59514	57366	15854
	75	121409	97053	141449	230661	155742	113978	162287	183295	60457	66211	71954	37525
	87.5	73448	174245	201343	128585	77830	41422	99641	90003	38473	31077	27565	16619
	100	41893	17711	16565	55131	16052	9244	16055	15239	16801	13704	8836	6529

## Sheet: Fig 6J
AAS starvation cell growth			cell# at day#3
		cell# x 10^5
	CTRLsi + FM	9.125
		12.25
		8.125
	CTRLsi + AAS	4.5
		6.0625
		5.3125
	ClpPsi + FM	6.125
		5.4375
		6.875
	ClpPsi + AAS	3.625
		2.1875
		3.5625
	ClpXsi + FM	3.9375
		3.875
		3.5625
	ClpXsi + AAS	1.9375
		2.0625
		2.1875
