# Supplementary material for: The Mitochondrial Unfoldase-Peptidase Complex ClpXP Controls Bioenergetics Stress and Metastasis
Source: PLoS Biol. 2016 Jul 7;14(7):e1002507. doi: 10.1371/journal.pbio.1002507 (PMC4936714; doi:10.1371/journal.pbio.1002507)
Supplement: S6 Data — (XLSX) [file pbio.1002507.s006.xlsx]

## Sheet: Fig 7B
Area Healed (10^9 pixels)
sc	ClpP	ClpX
4.714	3.075	3.58
7.303	3.797	3.466
7.902	5.843	6.326
8.86	6.441	4.456
7.956	4.397	3.028
9.177	3.023	4.529
9.609	3.728	7.176
11.823	3.312	3.727

## Sheet: Fig 7C
cell invasion
PLKO	ClpP	ClpX
209	127	103
246	105	118
211	104	112
187	126	117
237	99	98

## Sheet: Fig 7D
Area Healed (10^9 pixels)
sc	siClpP	siClpP
PCDNA	PCDNA	ClpP
6.186	0.359	6.092
6.499	1.541	8.388
4.86	3.04	7.312
4.182	3.089	8.8
5.245	2.941	7.886
6.767	4.434	7.647
7.311	3.261	7.662

## Sheet: Fig 7E
Veh			Nac/mitotemp
sc	ClpP	ClpX	sc	ClpP	ClpX
365	88	135	281	182	77
337	70	126	308	274	78
331	73	128	292	228	94
313	67	135	264	198	96
348	90	165	282	240	100

## Sheet: Fig 7F
				GAPDH	GAPDH
		TARGET	TARGET	ENDOGENOUS	ENDOGENOUS	DCT		DDCT		RQ
Well	Sample Name	Cт Mean	Cт SD	Cт Mean	Cт SD	DCT	SD	DDCT	SD
1		26.8997	0.0277763	25.9601	0.0360941	0.939636	0.0455445	0	0.0455445	1
2		27.0766	0.116444	25.7159	0.021911	1.3607	0.118488	0.421061	0.118488	0.746875

## Sheet: Fig 7H
Vector			Cav1
sc	ClpP	ClpX	sc	ClpP	ClpX
105	42	45	111	80	46
92	45	37	123	72	50
97	54	47	130	79	52
108	34	35	93	86	69
93	50	38	90	84	41

## Sheet: Fig 7J
metastasis burden (%)				foci size (px2)				# foci/field
pLKO	ClpP sh	ClpX sh		pLKO	ClpP sh	ClpX sh		pLKO	ClpP sh	ClpX sh
13.6837	0	0		41489	7359	46325		9	0
27.3256	0	0		38759	43240	17998		8	0
19.531	0	0		3454	4563	19805		8	0
12.8177	0	0		8667	41240	1298		7	0	0
63.9748	0	6.51749		19946	2783	1237		7	0	0
26.7631	0.561447	6.53587		24874	6437	46839		9	1	0
21.3524	0	0		19422	27224	16095		10	0	0
21.2762	3.64708	2.29469		19872	904	21496		14	2	4
45.1141	0	1.0688		2872	1531	30077		9	0	4
9.51622	0	1.20033		141856	24961	14009		6	0	0
44.5483	0	3.02696		30613	2252	15733		13	0	1
14.1522	3.35869	5.16441		29696	2754	11832		1	2	1
34.2981	0	12.5603		58469	7938	13217		16	0	1
19.491	0.491104	0		32799	878	7056		9	1	5
23.9714	2.07703	0		21078	43582	6615		14	1	2
24.9876	0	5.97687		28562	3463	955		13	0	9
17.0992	0.185776	0		15089	31973	31359		5	2	0
22.0669	0	4.80499		13210	8030	36332		8	0	0
10.878	2.07619	0		101739	8598	26103		14	2	2
10.9946	0	3.34786		68491	11541	14608		5	0	0
10.0319	0.210114	1.96403		27513	3073	1833		9	1	6
21.9087	0.672607	0		45044	12209	6090		13	2	0
14.0803	0	4.85848		58293	29642	36518		7	0	2
27.671	0	16.3174		16861	7855	15817		7	0	1
24.0993	3.32504	0		5272	13639	14626		9	1	0
2.20413	2.70355	1.80733		84204	48910	3748		2	2	4
36.7379	0.61264			3374	4315	45288		7	1	4
49.1648	10.6645			17469	3400	36741		8	9	0
53.8967	12			323220	6899	41599		6	12	3
24.4629	1.86783			141285	9021	27934		7	4
15.9821	9.67552			71896	1333	16088		6	9
20.9708	0			192882	1324	7094		8	0
14.0398	3.67287			75358	59904	4532		7	2
36.0918	0.67215			16420	7463	5555		12	1
39.0821	2.12463			44105	11119	1777		7	2
26.1738	5.37293			68247	1920	13871		8	3
11.8562	1.19064			18930	3315	30010		7	3
15.5252	1.26793			7623	12931	25743		9	2
40.9273	4.13368			6891	40575	14898		7	6
55.1354	1.84563			8598	6602	46884		8	4
23.8403	15.3578			114224	17880	1321		7	4
7.95807	4.97253			49046	2935	578		8	4
20.3861	3.47618			33125	20234	77994		8	4
36.3278	3.11813			22339	6061	93864		8	3
48.9001	1.08612			6973	40531	25787		11	2
21.1147	1.94405			86239	5788	16231		7	2
41.8828	3.93013			40354	28720	6517		7	1
14.4199	1.63246			44751	5266	1824		12	3
41.8809	1.49567			16401	2500	15348		11	2
50.3174	0			27981	14784			12	0
	0.825195			12306	41754				2
	0.612259			9001	6387				1
	5.47958			13525	8810				2
	0			39629	8710				0
	0.312271			4709	19138				1
	0			11342	35499				0
	0			16362	34925				0
	0			1536	1449				0
	0.682144			1701	11447				1
	0.242844			51067	2710				1
	0.530624			26479	14081				2
	0			36005	2538				0
	0			18736	34674				0
	0			1074	4934				0
	0			965	2735				0
	0			35649	3030				0
	0			33617	6107				0
	0			1900	2701				0
	0.563507			101218	4800				1
	0			116770	10341				0
	2.48909			47884	2885				1
	0			23483	6165				0
	0			6976	25334				0
	0			47364	72414				0
	0			33262	36078				0
				212462	67472
				21388	5499
				47917	5101
				22727	12681
				18580	41895
				1039	22494
				13080	6761
				18374	13301
				77785	3007
				3334	14766
				59511	24770
				7177	1334
				68007	5681
				20705	8555
				116102	8585
				16221	16896
				12832	51513
				63458	7238
				105317	5666
				15081	8493
				185495	16188
				118871	3416
				1574	3416
				18581	7400
				4380	8025
				6357	54877
				57361	16945
				6201	4093
				4929	8941
				7037	3183
				810	1521
				17006	5434
				111399	7386
				25004	32625
				63969
				3375
				2698
				19889
				12270
				86743
				15023
				4852
				2831
				6203
				82369
				25293
				5462
				8217
				20835
				14443
				7163
				35547
				24449
				8447
				12552
				53854
				33447
				71454
				9386
				8942
				11018
				24005
				49736
				10850
				24921
				23411
				7022
				60167
				22493
				16598
				25097
				46164
				6035
				8430
				114195
				24739
				55605
				21153
				14155
				26783
				103284
				28764
				7346
				11653
				47144
				50106
				2594
				20219
				10065
				8095
				15702
				4059
				13419
				8423
				12337
				1631
				8080
				2487
				17872
				17597
				32764
				12330
				3744
				42200
				53070
				12102
				11552
				862
				13631
				13489
				6714
				19138
				38242
				15760
				9698
				19407
				25444
				4651
				7201
				14275
				33655
				6414
				13838
				85521
				4570
				7159
				55328
				57802
				10777
				45617
				5868
				2392
				24230
				37868
				43532
				48138
				148084
				71655
				6933
				21363
				22984
				108854
				4371
				49418
				33305
				7927
				29718
				58377
				17126
				6778
				9191
				19699
				146875
				14983
				23253
				30805
				38827
				38503
				188285
				75546
				24262
				67175
				108067
				54270
				101670
				52440
				160983
				21169
				241753
				256631
				29153
				110438
				47291
				60589
				7021
				6436
				111847
				79085
				20081
				35581
				28672
				15039
				43682
				51457
				55305
				15326
				52495
				5691
				4592
				28020
				30178
				58577
				58792
				36523
				4867
				5333
				4741
				43442
				53474
				27051
				45114
				5396
				47166
				60247
				27272
				75518
				5993
				31892
				47885
				43275
				101579
				20945
				5894
				87949
				79204
				2405
				189699
				125243
				9659
				18098
				3193
				16133
				134956
				58143
				12989
				49706
				55203
				12742
				14754
				33734
				22951
				9390
				4173
				10554
				59846
				42386
				2916
				11851
				56140
				5322
				12799
				15224
				39582
				17272
				56580
				106687
				14175
				77704
				249074
				13531
				18691
				49947
				51920
				6025
				31422
				308933
				178107
				77828
				18489
				102784
				38281
				59379
				10099
				33994
				14318
				53625
				4847
				27227
				10643
				1770
				3059
				2791
				3901
				50070
				63462
				58484
				24739
				32013
				52910
				8416
				16655
				10526
				108557
				31636
				49904
				111584
				9791
				124469
				34173
				6042
				136598
				20674
				52682
				56781
				7155
				54652
				82492
				14301
				18579
				43314
				153716
				41506
				36391
				53977
				65705
				9273
				44598
				25305
				29291
				242365
				17549
				15510
				162830
				53636
				27785
				13376
				22642
				9080
				10972
				17254
				29433
				7016
				2629
				45942
				3466
				17130
				10065
				45343
				31182
				26654
				63403
				38061
				41683
				116595
				54330
				17351
				12615
				101724
				16708
				38582
				44125
				80207
				98695
				49369
				43120
				30332
				75570
				82668
				20147
				79997
