# Supplementary material for: The Mitochondrial Unfoldase-Peptidase Complex ClpXP Controls Bioenergetics Stress and Metastasis
Source: PLoS Biol. 2016 Jul 7;14(7):e1002507. doi: 10.1371/journal.pbio.1002507 (PMC4936714; doi:10.1371/journal.pbio.1002507)
Supplement: S7 Data — (XLSX) [file pbio.1002507.s007.xlsx]

## Sheet: Fig S_1B
		0	1	2	6	10
svv	Veh	100	75.3426	67.8204	37.3428	24.9976
	YM155	36.3629	22.1575	9.45664	12.4245	11.7962
		0	1	2	6	10
ClpP	Veh	100	81.4917	102.43	88.7926	102.549
	YM155	84.3898	80.2168	64.0452	58.6379	52.3861

## Sheet: Fig S_1D
		0	1	2	3	6	9
ClpP	Ctrl	100	109.412	128.812	117.847	124.105	121.454
	SVV	100	107.212	107.151	99.1131	90.2218	68.2924
		0	1	2	3	6	9
ClpX	Ctrl	100	113.978	87.1101	86.2512	94.6211	94.1942
	svv	100	108.647	93.485	77.1982	85.3622	51.2148

## Sheet: Fig S_1E
		CLPP	CLPP	GAPDH	GAPDH
		TARGET	TARGET	ENDOGENOUS	ENDOGENOUS	DCT		DDCT		RQ
Well	Sample Name	Cт Mean	Cт SD	Cт Mean	Cт SD	DCT	SD	DDCT	SD
1		26.9812	0.0991186	25.9925	0.0174989	0.98867	0.100651	0.193619	0.100651	0.87441
2		26.5772	0.0380056	25.7822	0.0360941	0.795052	0.0524138	0	0.0524138	1
Well	RQ P107	SD
1	1	0.101578
2	1.13447	0.0436434
