# Supplementary material for: The Mitochondrial Unfoldase-Peptidase Complex ClpXP Controls Bioenergetics Stress and Metastasis
Source: PLoS Biol. 2016 Jul 7;14(7):e1002507. doi: 10.1371/journal.pbio.1002507 (PMC4936714; doi:10.1371/journal.pbio.1002507)
Supplement: S8 Data — (XLSX) [file pbio.1002507.s008.xlsx]

## Sheet: Fig S_2D
	0	0.05	0.1	0.2	0.5	2
sc	100	49.4106	34.9475	26.2897	20.7331	27.1678
si-ClpP	100	62.9846	57.6838	54.8283	24.1547	19.1096

## Sheet: Fig S_2E
SDHB
pLKO	0	14536.2	100	100
	0.5	8115.43	55.8293	55.8293
	2.5	2728.33	18.7692	18.7692
ClpX	0	14513.3	100	100
	0.5	9524.84	65.6281	65.6281
	2.5	3438.38	23.6911	23.6911
ClpP	0	14835.8	100	100
	0.5	11060.4	74.5521	74.5521
	2.5	4781.74	32.2312	32.2312
CHAPS(%)	0	0.5	2.5
pLKO	100	55.8293	18.7692
ClpX	100	65.6281	23.6911
ClpP	100	74.5521	32.2312
VDAC
pLKO	0	15836	100	100
	0.5	13001.1	82.0981	82.0981
	2.5	9954.88	62.8622	62.8622
ClpX	0	16827.9	100	100
	0.5	12718	75.5767	75.5767
	2.5	9511.03	56.5195	56.5195
ClpP	0	15013.6	100	100
	0.5	11457.1	76.3115	76.3115
	2.5	6773.26	45.1142	45.1142
CHAPS(%)	0	0.5	2.5
pLKO	100	82.0981	62.8622
ClpX	100	75.5767	56.5195
ClpP	100	76.3115	45.1142
normalized with VDAC blot
CHAPS(%)		0	0.5	2.5
	pLKO	100	55.8293	18.7692
	ClpX	100	71.2911	26.3498
	ClpP	100	80.2053	44.911
