# Supplementary material for: The Mitochondrial Unfoldase-Peptidase Complex ClpXP Controls Bioenergetics Stress and Metastasis
Source: PLoS Biol. 2016 Jul 7;14(7):e1002507. doi: 10.1371/journal.pbio.1002507 (PMC4936714; doi:10.1371/journal.pbio.1002507)
Supplement: S9 Data — (XLSX) [file pbio.1002507.s009.xlsx]

## Sheet: Fig S_3A
	mOD/min
BLK	0.054
BLK	0.1
Ctrl	0.545
Ctrl	0.507
ClpX	0.412
ClpX	0.423
ClpP	0.425
ClpP	0.354

## Sheet: Fig S_3B
	mOD/min
BLK	0.146667
BLK	0.0973333
BLK	0.107333
Ctrl	0.52
Ctrl	0.524
Ctrl	0.548667
ClpP	0.401333
ClpP	0.473333
ClpP	0.432
ClpX	0.448667
ClpX	0.484
ClpX	0.465333

## Sheet: Fig S_3C
	mOD/min
sc	6.8
	9.21
	7.23
ClpP	8.53
	8.18
	8.25

## Sheet: Fig S_3D
	mOD/min
REF	0.4
REF	0.296667
sc	1.26667
sc	1.29167
ClpP	1.30667
ClpP	1.29167

## Sheet: Fig S_3E
	mOD/min
sc	6.29
sc	6.01
ClpX	4.92
ClpX	5.35
ClpP	12.89
ClpP	10.6

## Sheet: Fig S_3F
		/1*10^6cells
tNAD/H	PLKO	135.968
	PLKO	134.718
	PLKO	135.242
	ClpX	217.419
	ClpX	218.024
	ClpX	214.395
	ClpP	257.218
	ClpP	255.363
	ClpP	249.839
NADH	PLKO	66.0484			`
	PLKO	65.8468
	PLKO	65.5242
	ClpX	67.3387
	ClpX	66.371
	ClpX	66.4516
	ClpP	86.0081
	ClpP	85.6048
	ClpP	84.7177
NAD	PLKO	69.9194
	PLKO	68.871
	PLKO	69.7177
	ClpX	150.081
	ClpX	151.653
	ClpX	147.944
	ClpP	171.21
	ClpP	169.758
	ClpP	165.121

## Sheet: Fig S_3G
		normalized w/ cell#
			%
sc	10.7303	10.7303	95.7981
sc	11.0807	11.0807	98.9268
sc	11.2667	11.2667	100.587
sc	11.726	11.726	104.688
si-ClpX	10.2869	11.7442	104.85
si-ClpX	9.87534	11.2743	100.655
si-ClpX	9.99569	11.4118	101.882
si-ClpX	10.194	11.6381	103.903
si-ClpP	11.7667	13.6613	121.966
si-ClpP	11.6091	13.4784	120.333
si-ClpP	11.8216	13.725	122.535
si-ClpP	11.9401	13.8626	123.763

## Sheet: Fig S_3H
	OD	%
			normalized w/ cell#
sc	0.7004	98.8777	98.8777
sc	0.7402	104.496	104.496
sc	0.691	97.5506	97.5506
sc	0.7018	99.0753	99.0753
ClpX	0.6306	89.0238	95.2833
ClpX	0.6226	87.8944	94.0745
ClpX	0.6319	89.2073	95.4797
ClpX	0.6323	89.2638	95.5401
ClpP	0.7433	104.934	133.111
ClpP	0.7364	103.96	131.875
ClpP	0.7182	101.391	128.616
ClpP	0.7353	103.805	131.678
