# Supplementary material for: The Mitochondrial Unfoldase-Peptidase Complex ClpXP Controls Bioenergetics Stress and Metastasis
Source: PLoS Biol. 2016 Jul 7;14(7):e1002507. doi: 10.1371/journal.pbio.1002507 (PMC4936714; doi:10.1371/journal.pbio.1002507)
Supplement: S10 Data — (XLSX) [file pbio.1002507.s010.xlsx]

## Sheet: Fig S_4B
PLKO	siClpX	siClpP
16.0223	18.7271	14.2226
15.296	13.305	9.63214
14.0984	8.99611	14.0469
12.7174	14.3968	12.5828
9.23794	12.9119	14.3365
11.6136	12.1429	16.1223
9.68374	10.1073	10.6827
11.9454	8.63979	0.363636
10.8439	14.1578	14.2402
10.8415	9.86402	0.285714
13.3295	14.4437	15.4083
14.1216	9.29577	14.631
9.51327	10.7257	11.4431
8.90518	13.847	12.2529
9.34393	12.7299	10.0014
10.0183	11.7871	9.27472
9.48893	10.7592	9.31152
15.364	13.2454	14.4779
10.3045	15.9904	12.4489
0.441177	12.919	16.1977
14.4342	13.081	14.9845
0.176471	8.85622	14.0088
11.4137	14.1944	10.3237
9.82227	10.888	13.5884
9.84366	11.6396	7.31006
11.0948	12.0969	11.4172
9.39691	12.3792	15.3413
7.97592	10.6427	9.41273
13.0468	9.57874	7.25355
14.9284	11.7225	8.56637
12.5687	11.5498	9.24514
13.6148	16.6785	11.4752
13.6694	13.6272	12.429
11.9214	16.7488	11.6857
14.8858	13.8714	13.149
14.868	15.179	12.4452
18.1686	12.7084	16.289
17.866	13.6646	10.4204
17.3289	14.0362	9.09306
15.4798	12.2405	8.07938
11.504	11.9211	8.09174
18.4264		13.8619
11.1211		10.6872
14.2242		11.4448
10.9943
9.13151
12.6579
13.117
14.8233
14.8957
13.3903
1.38461
0.923077

## Sheet: Fig S_4C
TMRM
pLKO	ClpX	ClpP
52.3	32.9	36.69
42.66	35.66	54.69
45	34.46	39.76
13.4	22.3	23.24
16.3	22.37	24.38
16.9	23.23	27.39
19.3	24.4	22.43
15.6	26.9	24.54
18.52	33.64	24.5
18.79	30.28	29.79
	32	38.85
