# Supplementary material for: The Mitochondrial Unfoldase-Peptidase Complex ClpXP Controls Bioenergetics Stress and Metastasis
Source: PLoS Biol. 2016 Jul 7;14(7):e1002507. doi: 10.1371/journal.pbio.1002507 (PMC4936714; doi:10.1371/journal.pbio.1002507)
Supplement: S11 Data — (XLSX) [file pbio.1002507.s011.xlsx]

## Sheet: Fig S_5C
colon				prostate					lynph node
GRADE1	GRADE2	GRADE3		GLEASON<7	GLEASON=7	GLEASON>7			NH-DLBCL	NH-FOLLICULAR	NH-MANTLE	H
1.5	1.5	1		1.15	1.2	1			0.45	1.35	1.2	0.3
1	0.9	1			1	1.25				1.5		1.05
	1.5				1.1	1.5						0.4
	1.5				0.7	1.5						1.05
	1				1							0.8
	1
lung				breast					CNS
ADCA	SCC			NORMAL	CIS	IDC	ILB		GRADE I (HEMANGIOBLASTOMA)	GRADE II	GRADE III	GBM	MENINGIOMA
1.25	0.5			0.25	0.75	1.5	0.4		0	0.8	0.7	0.7	0.35
0.2	0.6			0		1.5	1.5		0	0.3		1	1.1
0.7	0.8			0	1.35	1	1.35					1
0.75	1.5					1.5
1.2	1.5
