# Supplementary material for: The Mitochondrial Unfoldase-Peptidase Complex ClpXP Controls Bioenergetics Stress and Metastasis
Source: PLoS Biol. 2016 Jul 7;14(7):e1002507. doi: 10.1371/journal.pbio.1002507 (PMC4936714; doi:10.1371/journal.pbio.1002507)
Supplement: S12 Data — (XLSX) [file pbio.1002507.s012.xlsx]

## Sheet: Fig S_6A
	PC3	%		DU145	%		LNCaP	%		MCF7	%		MCF10A	%
	sc	111.531		sc	84.2105		sc	100.8		sc	97.4359		sc	123.077
		97.8131			105.263			91.2			112.821			84.6154
		90.6561			94.7368			108			92.3077			107.692
					115.789						97.4359			84.6154
	ClpX	62.6243		ClpX	68.4211		ClpX	76.8		ClpX	92.3077		ClpX	100
		70.3777			126.316			67.2			69.2308			92.3077
		56.0636			73.6842			64.8			74.359			115.385
					105.263						71.7949			100
	ClpP	57.2565		ClpP	42.1053		ClpP	16.8		ClpP	76.9231		ClpP	92.3077
		52.4851			26.3158			14.4			69.2308			107.692
		51.2922			26.3158			19.2			87.1795			100
					47.3684						82.0513			92.3077

## Sheet: Fig S_6B
Colony #
shRNA	CTRL	ClpX	ClpP
	120	42.3529	12.3529
	84.7059	28.2353	10.5882
	95.2941	31.7647	17.6471

## Sheet: Fig S_6C
BrdU
CTRL	CLPX	CLPP
41.8	33.9	34.2
42.2	34.7	37.2
41.8	34.3	37.2

## Sheet: Fig S_6D
G0/G1			S			G2/M
CTRL	CLPP	CLPX	CTRL	CLPP	CLPX	CTRL	CLPP	CLPX
58.1	62.8	66.2	23.8	18.9	16.4	18.7	19.1	17
57.5	58.2	65	23.4	18.4	15.2	19.1	22	19.6
59.5	58.8	68.3	22.4	18.2	14.7	19.3	21.9	16.2
57.4	60.4	68.8	22.7	19.5	14.8	20.7	20	16.7
57.4	58	69.8	21.2	18.6	16.4	20.8	22.3	15
58.5	60.2	70.8	22.7	20	15.8	19.4	19.6	14.2

## Sheet: Fig S_6E
	mOD/min
BLK	0.146667
BLK	0.0973333
BLK	0.107333
Ctrl	0.893333
Ctrl	0.862
Ctrl	0.950667
ClpX	0.790667
ClpX	0.896
ClpX	0.86
ClpP	0.650667
ClpP	0.709333
ClpP	0.658

## Sheet: Fig S6_F
	%
SC	98.2511
	96.6525
	105.096
ClpX	78.0694
	78.7453
	92.4891
ClpP	80.3188
	78.8784
	91.4664

## Sheet: Fig S_6G
	dmOD/min
BLK	0.0358333
BLK	0.0883333
CTLR	0.231667
CTLR	0.2225
ClpP	0.220833
ClpP	0.223333
ClpX	0.240833
ClpX	0.203333

## Sheet: Fig S_6H
	%
Ctrl	106.711
Ctrl	93.2886
ClpX	106.208
ClpX	104.195
ClpP	87.2483
ClpP	93.7919
