# Supplementary material for: The Mitochondrial Unfoldase-Peptidase Complex ClpXP Controls Bioenergetics Stress and Metastasis
Source: PLoS Biol. 2016 Jul 7;14(7):e1002507. doi: 10.1371/journal.pbio.1002507 (PMC4936714; doi:10.1371/journal.pbio.1002507)
Supplement: S13 Data — (XLSX) [file pbio.1002507.s013.xlsx]

## Sheet: Fig S_7A
du145
	CTRL	ClpX	ClpP
	97	45	28
	101	43	35
	91	53	30
	108	52	34
	89	50	42
ln229
	CTRL	ClpX	ClpP
	209	103	127
	246	118	105
	211	112	104
	187	117	126
	237	98	99

## Sheet: Fig S_7E
migration			invasion
ctrl	cav-1		ctrl	cav-1
210	83		128	30
213	80		137	39
224	96		132	36
276	99		152	32
270	102		130	47

## Sheet: Fig S_7F
Vector			Akt
CTRL	ClpX	ClpP	CTRL	ClpX	ClpP
236	70	54	343	89	110
237	46	69	276	81	114
230	68	55	306	91	105
250	61	65	252	84	98
257	57	63	277	85	105
146	37	30	61	30	34
138	39	25	114	33	45
145	42	41	97	27	30
141	30	31	109	29	33
149	41	35	104	37	43
